# Supplementary material for: Multidrug-resistant non-typhoidal Salmonella of public health significance recovered from migratory birds in Bangladesh
Source: Front Microbiol. 2023 May 15;14:1162657. doi: 10.3389/fmicb.2023.1162657 (PMC10226424; doi:10.3389/fmicb.2023.1162657)
Supplement: Supplementary file 1 [file Table_1.XLSX]

## Sheet: AMRFinder results
Isolate ID	Isolate	Serotype	SequenceType
MB0001	BLRI_0001	S. Perth	2245	fosA7.7
MB0002	BLRI_0002	S. Kentucky	198	aac(3)-Id	aadA7	blaTEM-1	gyrA_D87Y	gyrA_S83F	parC_S80I	sul1	tet(A)
MB0006	BLRI_0006	S. Kentucky	198	aac(3)-Id	aadA7	blaTEM-1	gyrA_D87Y	gyrA_S83F	parC_S80I	sul1	tet(A)
MB0007	BLRI_0007	S. Kentucky	198	aac(3)-Id	aadA7	aph(3')-Ia	blaTEM-1	gyrA_D87Y	gyrA_S83F	parC_S80I	sul1	tet(A)
MB0011	BLRI_0011	S. Albany	292	blaCARB-2	dfrA1	floR	gyrA_D87N	sul1	tet(G)
MB0012	BLRI_0012	S. Albany	292	blaCARB-2	dfrA1	floR	gyrA_D87N	sul1	tet(G)
MB0016	BLRI_0016	S. Kentucky	198	aac(3)-Id	aadA7	blaTEM-1	gyrA_D87Y	gyrA_S83F	parC_S80I	sul1	tet(A)
MB0017	BLRI_0017	S. Perth	2245	fosA7.7
MB0018	BLRI_0018	S. Perth	2245	fosA7.7
MB0021	BLRI_0021	S. Kentucky	198	aac(3)-Id	aadA7	blaTEM-1	gyrA_D87Y	gyrA_S83F	parC_S80I	sul1	tet(A)
MB0022	BLRI_0022	S. Kentucky	198	aac(3)-Id	aadA7	blaTEM-1	gyrA_D87Y	gyrA_S83F	parC_S80I	sul1	tet(A)
MB0023	BLRI_0023	S. Perth	2245	fosA7.7
MB0024	BLRI_0024	S. Kentucky	198	aac(3)-Id	aadA7	blaTEM-1	gyrA_D87Y	gyrA_S83F	parC_S80I	sul1	tet(A)
MB0025	BLRI_0025	S. Perth	2245	fosA7.7
MB0026	BLRI_0026	S. Kentucky	198	aac(3)-Id	aadA7	blaTEM-1	gyrA_D87Y	gyrA_S83F	parC_S80I	sul1	tet(A)
MB0027	BLRI_0027	S. Kentucky	198	aac(3)-Id	aadA7	aph(3')-Ia	blaTEM-1	gyrA_D87Y	gyrA_S83F	parC_S80I	sul1	tet(A)
MB0030	BLRI_0030	S. Perth	2245	fosA7.7
MB0032	BLRI_0032	S. Kentucky	198	aac(3)-Id	aadA7	blaTEM-1	gyrA_D87Y	gyrA_S83F	parC_S80I	sul1	tet(A)
MB0033	BLRI_0033	S. Infantis	32	dfrA1	gyrA_D87Y	sul1
MB0035	BLRI_0035	S. Perth	2245	fosA7.7
MB0036	BLRI_0036	S. Kentucky	198	aac(3)-Id	aadA7	blaTEM-1	gyrA_D87Y	gyrA_S83F	parC_S80I	sul1	tet(A)
MB0053	BLRI_0053	S. Perth	2245	fosA7.7
MB0054	BLRI_0054	S. Perth	2245	fosA7.7
MB0058	BLRI_0058	S. Albany	292	blaCARB-2	dfrA1	floR	gyrA_D87N	sul1	tet(G)
MB0059	BLRI_0059	S. Perth	2245	fosA7.7
MB0061	BLRI_0061	S. Perth	2245	fosA7.7
MB0065	BLRI_0065	S. Albany	292	blaCARB-2	dfrA1	floR	gyrA_D87N	sul1	tet(G)
MB0072	BLRI_0072	S. Perth	2245	fosA7.7
MB0073	BLRI_0073	S. Kentucky	198	aac(3)-Id	aadA7	blaTEM-1	gyrA_D87Y	gyrA_S83F	parC_S80I	sul1	tet(A)
MB0074	BLRI_0074	S. Albany	292	blaCARB-2	dfrA1	floR	gyrA_D87N	sul1	tet(G)
MB0077	BLRI_0077	S. Perth	2245	fosA7.7
MB0083	BLRI_0083	S. Perth	2245	fosA7.7
MB0088	BLRI_0088	S. Perth	2245	fosA7.7
MB0093	BLRI_0093	S. Perth	2245	fosA7.7
MB0094	BLRI_0094	S. Perth	2245	fosA7.7
MB0095	BLRI_0095	S. Perth	2245	fosA7.7
MB0110	BLRI_0110	S. Perth	2245	fosA7.7
MB0111	BLRI_0111	S. Perth	2245	fosA7.7
MB0113	BLRI_0113	S. Perth	2245	fosA7.7
MB0115	BLRI_0115	S. Perth	2245	fosA7.7
MB0121	BLRI_0121	S. Perth	2245	fosA7.7
MB0122	BLRI_0122	S. Perth	2245	fosA7.7
MB0123	BLRI_0123	S. Perth	2245	fosA7.7
MB0124	BLRI_0124	S. Perth	2245	fosA7.7
MB0125	BLRI_0125	S. Perth	2245	fosA7.7
MB0126	BLRI_0126	S. Perth	2245	fosA7.7
MB0127	BLRI_0127	S. Perth	2245	fosA7.7
MB0128	BLRI_0128	S. Perth	2245	fosA7.7
MB0139	BLRI_0139	S. Perth	2245	fosA7.7
MB0150	BLRI_0150	S. Perth	2245	fosA7.7
MB0156	BLRI_0156	S. Perth	2245	fosA7.7
MB0164	BLRI_0164	S. Perth	2245	fosA7.7
MB0166	BLRI_0166	S. Perth	2245	fosA7.7
MB0172	BLRI_0172	S. Perth	2245	fosA7.7
MB0188	BLRI_0188	S. Perth	2245	fosA7.7
MB0258	BLRI_0258	S. Perth	2245	fosA7.7
MB0316	BLRI_0316	S. Weltevreden	365	no genes
MB0347	BLRI_0347	S. Brancaster	2133	aph(3')-Ia	blaTEM-176	dfrA14	floR	qnrS1	tet(A)
MB0348	BLRI_0348	S. Infantis	32	ant(2'')-Ia	blaTEM-1	cmlA5	dfrA1	gyrA_D87Y	sul1	tet(A)
MB0350	BLRI_0350	S. Infantis	32	ant(2'')-Ia	blaTEM-1	cmlA5	dfrA1	gyrA_D87Y	sul1	tet(A)
MB0425	BLRI_0425	S. Infantis	32	ant(2'')-Ia	blaTEM-1	cmlA5	dfrA1	gyrA_D87Y	sul1	tet(A)
AMR Results from AMRFinder 2021-06-18

## Sheet: Geno vs Pheno
Isolate ID	Collection Date	Place (Haor/water body)	Local Name of Birds	Scientific Name Of Birds	Serotype	SequenceType	Ampicillin	Result				Azithromycin	Result	Cefotaxime	Result	Ceftazidime	Result	Chloramphenicol	Result			Ciprofloxacin	Result	Nalidixic acid	Result						Colistin	Result	Gentamicin	Result			Meropenem	Result	Sulfamethoxazole	Result		Tetracycline	Result			Tigecycline	Result	Trimethoprim	Result
MB0001	18/1/2018	Tanguar Haor	Thila	Mareca strepera	S. Perth	2245	<= 1	SUSC				<= 2	SUSC	<= 0.25	SUSC	<= 0.5	SUSC	<= 8	SUSC			<= 0.015	SUSC	<= 4	SUSC						<= 1	SUSC	<= 0.5	SUSC			<= 0.03	SUSC	= 32	No ECOFF		<= 2	SUSC			<= 0.25	SUSC	<= 0.25	SUSC
MB0002	22/1/2018	Tanguar Haor	Peri	Aythya ferina	S. Kentucky	198	> 64	RESIST	blaTEM-1			= 8	SUSC	<= 0.25	SUSC	<= 0.5	SUSC	<= 8	SUSC			> 8	RESIST	> 128	RESIST	gyrA_D87Y		gyrA_S83F	parC_S80I		<= 1	SUSC	= 32	RESIST	aac(3)-Id		<= 0.03	SUSC	> 1024	No ECOFF	sul1	> 64	RESIST	tet(A)		= 0.5	SUSC	<= 0.25	SUSC
MB0006	2018-01-22	Tanguar Haor	Oikko	Unknown	S. Kentucky	198	> 64	RESIST	blaTEM-1			= 4	SUSC	<= 0.25	SUSC	<= 0.5	SUSC	<= 8	SUSC			= 8	RESIST	> 128	RESIST	gyrA_D87Y		gyrA_S83F	parC_S80I		<= 1	SUSC	= 16	RESIST	aac(3)-Id		<= 0.03	SUSC	> 1024	No ECOFF	sul1	> 64	RESIST	tet(A)		= 0.5	SUSC	<= 0.25	SUSC
MB0007	22/1/2018	Hakaluki Haor	Peri	Aythya ferina	S. Kentucky	198	> 64	RESIST	blaTEM-1			= 8	SUSC	<= 0.25	SUSC	= 1	SUSC	<= 8	SUSC			> 8	RESIST	> 128	RESIST	gyrA_D87Y		gyrA_S83F	parC_S80I		<= 1	SUSC	= 16	RESIST	aac(3)-Id		<= 0.03	SUSC	> 1024	No ECOFF	sul1	> 64	RESIST	tet(A)		= 0.5	SUSC	<= 0.25	SUSC
MB0011	22/1/2018	Tanguar Haor	Oikko	Unknown	S. Albany	292	> 64	RESIST			blaCARB-2	= 4	SUSC	<= 0.25	SUSC	<= 0.5	SUSC	> 128	RESIST	floR		= 0.12	RESIST	= 128	RESIST		gyrA_D87N				<= 1	SUSC	<= 0.5	SUSC			<= 0.03	SUSC	> 1024	No ECOFF	sul1	= 32	RESIST		tet(G)	<= 0.25	SUSC	> 32	RESIST
MB0012	26/1/2018	Tanguar Haor	Thila	Mareca strepera	S. Albany	292	> 64	RESIST			blaCARB-2	= 4	SUSC	<= 0.25	SUSC	<= 0.5	SUSC	> 128	RESIST	floR		= 0.12	RESIST	= 128	RESIST		gyrA_D87N				<= 1	SUSC	<= 0.5	SUSC			<= 0.03	SUSC	> 1024	No ECOFF	sul1	= 64	RESIST		tet(G)	<= 0.25	SUSC	> 32	RESIST
MB0016	26/1/2018	Tanguar Haor	Kalo Kura/Ramer Kura/Koot	Fulica atra	S. Kentucky	198	> 64	RESIST	blaTEM-1			= 8	SUSC	<= 0.25	SUSC	<= 0.5	SUSC	<= 8	SUSC			> 8	RESIST	> 128	RESIST	gyrA_D87Y		gyrA_S83F	parC_S80I		<= 1	SUSC	= 16	RESIST	aac(3)-Id		<= 0.03	SUSC	> 1024	No ECOFF	sul1	> 64	RESIST	tet(A)		= 0.5	SUSC	<= 0.25	SUSC
MB0017	26/1/2018	Hakaluki Haor	Ramer Kura	Fulica atra	S. Perth	2245	<= 1	SUSC				= 4	SUSC	<= 0.25	SUSC	<= 0.5	SUSC	<= 8	SUSC			= 0.03	SUSC	<= 4	SUSC						<= 1	SUSC	<= 0.5	SUSC			<= 0.03	SUSC	= 32	No ECOFF		<= 2	SUSC			<= 0.25	SUSC	= 0.5	SUSC
MB0018	2018-12-02	Tanguar Haor	Boral	Aythya nyroca	S. Perth	2245	<= 1	SUSC				= 4	SUSC	<= 0.25	SUSC	<= 0.5	SUSC	<= 8	SUSC			= 0.03	SUSC	<= 4	SUSC						<= 1	SUSC	<= 0.5	SUSC			<= 0.03	SUSC	= 32	No ECOFF		<= 2	SUSC			<= 0.25	SUSC	= 0.5	SUSC
MB0021	2018-12-02	Tanguar Haor	Peri	Aythya ferina	S. Kentucky	198	> 64	RESIST	blaTEM-1			= 8	SUSC	<= 0.25	SUSC	= 1	SUSC	<= 8	SUSC			> 8	RESIST	> 128	RESIST	gyrA_D87Y		gyrA_S83F	parC_S80I		<= 1	SUSC	= 16	RESIST	aac(3)-Id		<= 0.03	SUSC	> 1024	No ECOFF	sul1	> 64	RESIST	tet(A)		= 1	RESIST	<= 0.25	SUSC
MB0022	2018-12-02	Tanguar Haor	Thila	Mareca strepera	S. Kentucky	198	> 64	RESIST	blaTEM-1			= 8	SUSC	<= 0.25	SUSC	= 1	SUSC	<= 8	SUSC			= 8	RESIST	> 128	RESIST	gyrA_D87Y		gyrA_S83F	parC_S80I		<= 1	SUSC	= 16	RESIST	aac(3)-Id		<= 0.03	SUSC	> 1024	No ECOFF	sul1	> 64	RESIST	tet(A)		= 0.5	SUSC	<= 0.25	SUSC
MB0023	2018-12-02	Tanguar Haor	Moulovi	Netta rufina	S. Perth	2245	<= 1	SUSC				= 4	SUSC	<= 0.25	SUSC	<= 0.5	SUSC	<= 8	SUSC			= 0.03	SUSC	<= 4	SUSC						<= 1	SUSC	<= 0.5	SUSC			<= 0.03	SUSC	= 32	No ECOFF		<= 2	SUSC			<= 0.25	SUSC	= 0.5	SUSC
MB0024	2018-12-02	Tanguar Haor	Peri	Aythya ferina	S. Kentucky	198	> 64	RESIST	blaTEM-1			= 8	SUSC	<= 0.25	SUSC	= 1	SUSC	<= 8	SUSC			= 8	RESIST	> 128	RESIST	gyrA_D87Y		gyrA_S83F	parC_S80I		<= 1	SUSC	= 16	RESIST	aac(3)-Id		<= 0.03	SUSC	> 1024	No ECOFF	sul1	> 64	RESIST	tet(A)		= 0.5	SUSC	= 0.5	SUSC
MB0025	2018-12-02	Tanguar Haor	Thila	Mareca strepera	S. Perth	2245	<= 1	SUSC				= 4	SUSC	<= 0.25	SUSC	<= 0.5	SUSC	<= 8	SUSC			= 0.03	SUSC	<= 4	SUSC						<= 1	SUSC	<= 0.5	SUSC			<= 0.03	SUSC	= 32	No ECOFF		<= 2	SUSC			<= 0.25	SUSC	= 0.5	SUSC
MB0026	2018-12-02	Tanguar Haor	Kalo Kura/Ramer Kura/Koot	Fulica atra	S. Kentucky	198	> 64	RESIST	blaTEM-1			= 8	SUSC	<= 0.25	SUSC	= 1	SUSC	<= 8	SUSC			> 8	RESIST	> 128	RESIST	gyrA_D87Y		gyrA_S83F	parC_S80I		<= 1	SUSC	= 16	RESIST	aac(3)-Id		<= 0.03	SUSC	> 1024	No ECOFF	sul1	> 64	RESIST	tet(A)		= 0.5	SUSC	<= 0.25	SUSC
MB0027	2018-12-02	Tanguar Haor	Boral	Aythya nyroca	S. Kentucky	198	> 64	RESIST	blaTEM-1			= 8	SUSC	<= 0.25	SUSC	= 1	SUSC	<= 8	SUSC			> 8	RESIST	> 128	RESIST	gyrA_D87Y		gyrA_S83F	parC_S80I		<= 1	SUSC	= 16	RESIST	aac(3)-Id		<= 0.03	SUSC	> 1024	No ECOFF	sul1	> 64	RESIST	tet(A)		= 0.5	SUSC	<= 0.25	SUSC
MB0030	18/2/2018	Tanguar Haor	Lenja Has	Bucephala clangula	S. Perth	2245	<= 1	SUSC				= 4	SUSC	<= 0.25	SUSC	<= 0.5	SUSC	<= 8	SUSC			= 0.03	SUSC	<= 4	SUSC						<= 1	SUSC	<= 0.5	SUSC			<= 0.03	SUSC	= 64	No ECOFF		<= 2	SUSC			= 0.5	SUSC	= 0.5	SUSC
MB0032	18/2/2018	Hakaluki Haor	Thila	Mareca strepera	S. Kentucky	198	> 64	RESIST	blaTEM-1			= 8	SUSC	<= 0.25	SUSC	<= 0.5	SUSC	<= 8	SUSC			= 8	RESIST	> 128	RESIST	gyrA_D87Y		gyrA_S83F	parC_S80I		<= 1	SUSC	= 16	RESIST	aac(3)-Id		<= 0.03	SUSC	> 1024	No ECOFF	sul1	= 64	RESIST	tet(A)		= 0.5	SUSC	<= 0.25	SUSC
MB0033	18/2/2018	Tanguar Haor	Kalo Kura/Ramer Kura/Koot	Fulica atra	S. Infantis	32	<= 1	SUSC				= 8	SUSC	<= 0.25	SUSC	<= 0.5	SUSC	<= 8	SUSC			= 0.25	RESIST	> 128	RESIST	gyrA_D87Y					<= 1	SUSC	<= 0.5	SUSC			<= 0.03	SUSC	> 1024	No ECOFF	sul1	<= 2	SUSC			<= 0.25	SUSC	> 32	RESIST
MB0035	18/2/2018	Tanguar Haor	Kalo Kura/Ramer Kura/Koot	Fulica atra	S. Perth	2245	<= 1	SUSC				= 4	SUSC	<= 0.25	SUSC	<= 0.5	SUSC	<= 8	SUSC			= 0.03	SUSC	<= 4	SUSC						<= 1	SUSC	<= 0.5	SUSC			<= 0.03	SUSC	= 32	No ECOFF		<= 2	SUSC			<= 0.25	SUSC	= 0.5	SUSC
MB0036	18/2/2018	Tanguar Haor	Kalo Kura/Ramer Kura/Koot	Fulica atra	S. Kentucky	198	> 64	RESIST	blaTEM-1			= 8	SUSC	<= 0.25	SUSC	= 1	SUSC	<= 8	SUSC			> 8	RESIST	> 128	RESIST	gyrA_D87Y		gyrA_S83F	parC_S80I		<= 1	SUSC	= 16	RESIST	aac(3)-Id		<= 0.03	SUSC	> 1024	No ECOFF	sul1	> 64	RESIST	tet(A)		= 0.5	SUSC	<= 0.25	SUSC
MB0053	19/2/2018	Tanguar Haor	Ramer Kura	Fulica atra	S. Perth	2245	<= 1	SUSC				= 4	SUSC	<= 0.25	SUSC	<= 0.5	SUSC	<= 8	SUSC			= 0.03	SUSC	<= 4	SUSC						<= 1	SUSC	<= 0.5	SUSC			<= 0.03	SUSC	= 32	No ECOFF		<= 2	SUSC			<= 0.25	SUSC	= 0.5	SUSC
MB0054	19/2/2018	Tanguar Haor	Lenja Has	Bucephala clangula	S. Perth	2245	<= 1	SUSC				= 4	SUSC	<= 0.25	SUSC	<= 0.5	SUSC	<= 8	SUSC			= 0.03	SUSC	<= 4	SUSC						<= 1	SUSC	<= 0.5	SUSC			<= 0.03	SUSC	= 32	No ECOFF		<= 2	SUSC			<= 0.25	SUSC	= 0.5	SUSC
MB0058	19/2/2018	Hakaluki Haor	Lenja Has	Bucephala clangula	S. Albany	292	> 64	RESIST			blaCARB-2	= 4	SUSC	<= 0.25	SUSC	<= 0.5	SUSC	= 128	RESIST	floR		= 0.12	RESIST	= 128	RESIST		gyrA_D87N				<= 1	SUSC	<= 0.5	SUSC			<= 0.03	SUSC	> 1024	No ECOFF	sul1	= 32	RESIST		tet(G)	<= 0.25	SUSC	> 32	RESIST
MB0059	19/2/2018	Tanguar Haor	Matarangi	Mareca penelope	S. Perth	2245	<= 1	SUSC				<= 2	SUSC	<= 0.25	SUSC	<= 0.5	SUSC	<= 8	SUSC			= 0.03	SUSC	<= 4	SUSC						<= 1	SUSC	<= 0.5	SUSC			<= 0.03	SUSC	= 32	No ECOFF		<= 2	SUSC			<= 0.25	SUSC	<= 0.25	SUSC
MB0061	19/2/2018	Tanguar Haor	Thila	Mareca strepera	S. Perth	2245	<= 1	SUSC				= 8	SUSC	<= 0.25	SUSC	<= 0.5	SUSC	<= 8	SUSC			= 0.03	SUSC	<= 4	SUSC						<= 1	SUSC	<= 0.5	SUSC			<= 0.03	SUSC	= 64	No ECOFF		<= 2	SUSC			<= 0.25	SUSC	= 0.5	SUSC
MB0065	19/2/2018	Tanguar Haor	Lenja Has	Bucephala clangula	S. Albany	292	> 64	RESIST			blaCARB-2	= 4	SUSC	<= 0.25	SUSC	<= 0.5	SUSC	= 128	RESIST	floR		= 0.12	RESIST	= 128	RESIST		gyrA_D87N				<= 1	SUSC	<= 0.5	SUSC			<= 0.03	SUSC	> 1024	No ECOFF	sul1	= 32	RESIST		tet(G)	<= 0.25	SUSC	> 32	RESIST
MB0072	19/2/2018	Tanguar Haor	Oda	Unknown	S. Perth	2245	<= 1	SUSC				= 4	SUSC	<= 0.25	SUSC	<= 0.5	SUSC	<= 8	SUSC			= 0.03	SUSC	<= 4	SUSC						<= 1	SUSC	<= 0.5	SUSC			<= 0.03	SUSC	= 16	No ECOFF		<= 2	SUSC			<= 0.25	SUSC	<= 0.25	SUSC
MB0073	19/2/2018	Tanguar Haor	Boral	Aythya nyroca	S. Kentucky	198	> 64	RESIST	blaTEM-1			= 4	SUSC	<= 0.25	SUSC	<= 0.5	SUSC	<= 8	SUSC			= 8	RESIST	> 128	RESIST	gyrA_D87Y		gyrA_S83F	parC_S80I		<= 1	SUSC	= 8	RESIST	aac(3)-Id		<= 0.03	SUSC	> 1024	No ECOFF	sul1	> 64	RESIST	tet(A)		= 0.5	SUSC	<= 0.25	SUSC
MB0074	19/2/2018	Tanguar Haor	Thila	Mareca strepera	S. Albany	292	> 64	RESIST			blaCARB-2	= 8	SUSC	<= 0.25	SUSC	<= 0.5	SUSC	> 128	RESIST	floR		= 0.12	RESIST	> 128	RESIST		gyrA_D87N				<= 1	SUSC	<= 0.5	SUSC			<= 0.03	SUSC	> 1024	No ECOFF	sul1	= 64	RESIST		tet(G)	<= 0.25	SUSC	> 32	RESIST
MB0077	19/2/2018	Tanguar Haor	Boral	Aythya nyroca	S. Perth	2245	<= 1	SUSC				= 4	SUSC	<= 0.25	SUSC	<= 0.5	SUSC	<= 8	SUSC			= 0.03	SUSC	<= 4	SUSC						<= 1	SUSC	<= 0.5	SUSC			<= 0.03	SUSC	= 64	No ECOFF		<= 2	SUSC			<= 0.25	SUSC	= 0.5	SUSC
MB0083	24/2/2018	Tanguar Haor	Boral	Aythya nyroca	S. Perth	2245	<= 1	SUSC				= 8	SUSC	<= 0.25	SUSC	<= 0.5	SUSC	<= 8	SUSC			= 0.03	SUSC	<= 4	SUSC						<= 1	SUSC	<= 0.5	SUSC			<= 0.03	SUSC	= 32	No ECOFF		<= 2	SUSC			<= 0.25	SUSC	= 0.5	SUSC
MB0088	24/2/2018	Tanguar Haor	Thila	Mareca strepera	S. Perth	2245	<= 1	SUSC				= 8	SUSC	<= 0.25	SUSC	<= 0.5	SUSC	<= 8	SUSC			<= 0.015	SUSC	<= 4	SUSC						<= 1	SUSC	<= 0.5	SUSC			<= 0.03	SUSC	= 32	No ECOFF		<= 2	SUSC			<= 0.25	SUSC	<= 0.25	SUSC
MB0093	24/2/2018	Hakaluki Haor	Thila	Mareca strepera	S. Perth	2245	<= 1	SUSC				= 4	SUSC	<= 0.25	SUSC	<= 0.5	SUSC	<= 8	SUSC			= 0.03	SUSC	= 8	SUSC						<= 1	SUSC	<= 0.5	SUSC			<= 0.03	SUSC	= 64	No ECOFF		<= 2	SUSC			<= 0.25	SUSC	= 0.5	SUSC
MB0094	24/2/2018	Tanguar Haor	Peri	Aythya ferina	S. Perth	2245	<= 1	SUSC				= 4	SUSC	<= 0.25	SUSC	<= 0.5	SUSC	<= 8	SUSC			<= 0.015	SUSC	<= 4	SUSC						<= 1	SUSC	<= 0.5	SUSC			<= 0.03	SUSC	= 16	No ECOFF		<= 2	SUSC			<= 0.25	SUSC	<= 0.25	SUSC
MB0095	24/2/2018	Tanguar Haor	Thila	Mareca strepera	S. Perth	2245	<= 1	SUSC				= 4	SUSC	<= 0.25	SUSC	<= 0.5	SUSC	<= 8	SUSC			= 0.03	SUSC	<= 4	SUSC						<= 1	SUSC	<= 0.5	SUSC			<= 0.03	SUSC	= 16	No ECOFF		<= 2	SUSC			<= 0.25	SUSC	= 0.5	SUSC
MB0110	2019-12-01	Tanguar Haor	Kalo Kura/Ramer Kura/Koot	Fulica atra	S. Perth	2245	<= 1	SUSC				<= 2	SUSC	<= 0.25	SUSC	<= 0.5	SUSC	<= 8	SUSC			<= 0.015	SUSC	<= 4	SUSC						<= 1	SUSC	<= 0.5	SUSC			<= 0.03	SUSC	= 16	No ECOFF		<= 2	SUSC			<= 0.25	SUSC	<= 0.25	SUSC
MB0111	2019-12-01	Tanguar Haor	Kalo Kura/Ramer Kura/Koot	Fulica atra	S. Perth	2245	<= 1	SUSC				= 4	SUSC	<= 0.25	SUSC	<= 0.5	SUSC	<= 8	SUSC			= 0.03	SUSC	<= 4	SUSC						<= 1	SUSC	<= 0.5	SUSC			<= 0.03	SUSC	= 16	No ECOFF		<= 2	SUSC			<= 0.25	SUSC	= 0.5	SUSC
MB0113	2019-12-01	Tanguar Haor	Boral	Aythya nyroca	S. Perth	2245	<= 1	SUSC				<= 2	SUSC	<= 0.25	SUSC	<= 0.5	SUSC	<= 8	SUSC			= 0.03	SUSC	<= 4	SUSC						<= 1	SUSC	<= 0.5	SUSC			<= 0.03	SUSC	= 32	No ECOFF		<= 2	SUSC			<= 0.25	SUSC	= 0.5	SUSC
MB0115	2019-12-01	Tanguar Haor	Boral	Aythya nyroca	S. Perth	2245	<= 1	SUSC				<= 2	SUSC	<= 0.25	SUSC	<= 0.5	SUSC	<= 8	SUSC			<= 0.015	SUSC	<= 4	SUSC						<= 1	SUSC	<= 0.5	SUSC			<= 0.03	SUSC	= 32	No ECOFF		<= 2	SUSC			<= 0.25	SUSC	<= 0.25	SUSC
MB0121	2019-12-01	Tanguar Haor	Peri	Aythya ferina	S. Perth	2245	<= 1	SUSC				= 4	SUSC	<= 0.25	SUSC	<= 0.5	SUSC	<= 8	SUSC			<= 0.015	SUSC	<= 4	SUSC						<= 1	SUSC	<= 0.5	SUSC			<= 0.03	SUSC	= 32	No ECOFF		<= 2	SUSC			<= 0.25	SUSC	<= 0.25	SUSC
MB0122	2019-12-01	Tanguar Haor	Peri	Aythya ferina	S. Perth	2245	<= 1	SUSC				= 4	SUSC	<= 0.25	SUSC	<= 0.5	SUSC	<= 8	SUSC			= 0.03	SUSC	<= 4	SUSC						<= 1	SUSC	<= 0.5	SUSC			<= 0.03	SUSC	= 32	No ECOFF		<= 2	SUSC			<= 0.25	SUSC	<= 0.25	SUSC
MB0123	2019-12-01	Tanguar Haor	Peri	Aythya ferina	S. Perth	2245	<= 1	SUSC				= 4	SUSC	<= 0.25	SUSC	<= 0.5	SUSC	<= 8	SUSC			<= 0.015	SUSC	<= 4	SUSC						<= 1	SUSC	<= 0.5	SUSC			<= 0.03	SUSC	= 32	No ECOFF		<= 2	SUSC			<= 0.25	SUSC	<= 0.25	SUSC
MB0124	2019-12-01	Tanguar Haor	Thila	Mareca strepera	S. Perth	2245	<= 1	SUSC				<= 2	SUSC	<= 0.25	SUSC	<= 0.5	SUSC	<= 8	SUSC			<= 0.015	SUSC	<= 4	SUSC						<= 1	SUSC	<= 0.5	SUSC			<= 0.03	SUSC	= 32	No ECOFF		<= 2	SUSC			<= 0.25	SUSC	<= 0.25	SUSC
MB0125	2019-12-01	Tanguar Haor	Thila	Mareca strepera	S. Perth	2245	<= 1	SUSC				<= 2	SUSC	<= 0.25	SUSC	<= 0.5	SUSC	<= 8	SUSC			= 0.03	SUSC	<= 4	SUSC						<= 1	SUSC	<= 0.5	SUSC			<= 0.03	SUSC	= 32	No ECOFF		<= 2	SUSC			<= 0.25	SUSC	<= 0.25	SUSC
MB0126	2019-12-01	Tanguar Haor	Thila	Mareca strepera	S. Perth	2245	<= 1	SUSC				<= 2	SUSC	<= 0.25	SUSC	<= 0.5	SUSC	<= 8	SUSC			= 0.03	SUSC	<= 4	SUSC						<= 1	SUSC	<= 0.5	SUSC			<= 0.03	SUSC	= 32	No ECOFF		<= 2	SUSC			<= 0.25	SUSC	<= 0.25	SUSC
MB0127	2019-12-01	Tanguar Haor	Thila	Mareca strepera	S. Perth	2245	<= 1	SUSC				= 4	SUSC	<= 0.25	SUSC	<= 0.5	SUSC	<= 8	SUSC			= 0.03	SUSC	<= 4	SUSC						<= 1	SUSC	<= 0.5	SUSC			<= 0.03	SUSC	= 32	No ECOFF		<= 2	SUSC			<= 0.25	SUSC	<= 0.25	SUSC
MB0128	2019-12-01	Tanguar Haor	Thila	Mareca strepera	S. Perth	2245	<= 1	SUSC				= 4	SUSC	<= 0.25	SUSC	<= 0.5	SUSC	<= 8	SUSC			<= 0.015	SUSC	<= 4	SUSC						<= 1	SUSC	<= 0.5	SUSC			<= 0.03	SUSC	= 32	No ECOFF		<= 2	SUSC			<= 0.25	SUSC	<= 0.25	SUSC
MB0139	17/2/2019	Tanguar Haor	Boral	Aythya nyroca	S. Perth	2245	<= 1	SUSC				= 4	SUSC	<= 0.25	SUSC	<= 0.5	SUSC	<= 8	SUSC			<= 0.015	SUSC	<= 4	SUSC						<= 1	SUSC	<= 0.5	SUSC			<= 0.03	SUSC	= 32	No ECOFF		<= 2	SUSC			<= 0.25	SUSC	<= 0.25	SUSC
MB0150	17/2/2019	Tanguar Haor	Lenja Has	Bucephala clangula	S. Perth	2245	<= 1	SUSC				= 4	SUSC	<= 0.25	SUSC	<= 0.5	SUSC	<= 8	SUSC			= 0.03	SUSC	<= 4	SUSC						<= 1	SUSC	<= 0.5	SUSC			<= 0.03	SUSC	= 32	No ECOFF		<= 2	SUSC			<= 0.25	SUSC	= 0.5	SUSC
MB0156	23/2/2019	Tanguar Haor	Peri	Aythya ferina	S. Perth	2245	<= 1	SUSC				<= 2	SUSC	<= 0.25	SUSC	<= 0.5	SUSC	<= 8	SUSC			<= 0.015	SUSC	<= 4	SUSC						<= 1	SUSC	<= 0.5	SUSC			<= 0.03	SUSC	= 32	No ECOFF		<= 2	SUSC			<= 0.25	SUSC	<= 0.25	SUSC
MB0164	23/2/2019	Tanguar Haor	Kalo Kura/Ramer Kura/Koot	Fulica atra	S. Perth	2245	<= 1	SUSC				= 4	SUSC	<= 0.25	SUSC	<= 0.5	SUSC	<= 8	SUSC			<= 0.015	SUSC	<= 4	SUSC						<= 1	SUSC	<= 0.5	SUSC			<= 0.03	SUSC	= 32	No ECOFF		<= 2	SUSC			<= 0.25	SUSC	= 0.5	SUSC
MB0166	23/2/2019	Tanguar Haor	Bali Has	Branta canadensis	S. Perth	2245	<= 1	SUSC				= 4	SUSC	<= 0.25	SUSC	<= 0.5	SUSC	<= 8	SUSC			= 0.03	SUSC	<= 4	SUSC						<= 1	SUSC	<= 0.5	SUSC			<= 0.03	SUSC	= 32	No ECOFF		<= 2	SUSC			<= 0.25	SUSC	= 0.5	SUSC
MB0172	23/2/2019	Tanguar Haor	Kalo Kura/Ramer Kura/Koot	Fulica atra	S. Perth	2245	<= 1	SUSC				= 4	SUSC	<= 0.25	SUSC	<= 0.5	SUSC	<= 8	SUSC			<= 0.015	SUSC	<= 4	SUSC						<= 1	SUSC	<= 0.5	SUSC			<= 0.03	SUSC	= 64	No ECOFF		<= 2	SUSC			<= 0.25	SUSC	= 0.5	SUSC
MB0188	23/2/2019	Tanguar Haor	Kalo Kura/Ramer Kura/Koot	Fulica atra	S. Perth	2245	<= 1	SUSC				<= 2	SUSC	<= 0.25	SUSC	<= 0.5	SUSC	<= 8	SUSC			<= 0.015	SUSC	<= 4	SUSC						<= 1	SUSC	<= 0.5	SUSC			<= 0.03	SUSC	= 32	No ECOFF		<= 2	SUSC			<= 0.25	SUSC	<= 0.25	SUSC
MB0258	24/1/2020	Tanguar Haor	Matarangi	Mareca penelope	S. Perth	2245	<= 1	SUSC				= 4	SUSC	<= 0.25	SUSC	<= 0.5	SUSC	<= 8	SUSC			<= 0.015	SUSC	<= 4	SUSC						<= 1	SUSC	<= 0.5	SUSC			<= 0.03	SUSC	= 32	No ECOFF		<= 2	SUSC			<= 0.25	SUSC	= 0.5	SUSC
MB0316	24/1/2020	Tanguar Haor	Boral	Aythya nyroca	S. Weltevreden	365	<= 1	SUSC				= 4	SUSC	<= 0.25	SUSC	<= 0.5	SUSC	<= 8	SUSC			<= 0.015	SUSC	<= 4	SUSC						<= 1	SUSC	<= 0.5	SUSC			<= 0.03	SUSC	= 128	No ECOFF		<= 2	SUSC			<= 0.25	SUSC	= 0.5	SUSC
MB0347	26/1/2020	Tanguar Haor	Boral	Aythya nyroca	S. Brancaster	2133	> 64	RESIST		blaTEM-176		= 8	SUSC	<= 0.25	SUSC	<= 0.5	SUSC	> 128	RESIST	floR		= 0.5	RESIST	= 8	SUSC					qnrS1	<= 1	SUSC	<= 0.5	SUSC			<= 0.03	SUSC	= 32	No ECOFF		> 64	RESIST	tet(A)		= 0.5	SUSC	> 32	RESIST
MB0348	26/1/2020	Tanguar Haor	Boral	Aythya nyroca	S. Infantis	32	> 64	RESIST	blaTEM-1			= 8	SUSC	<= 0.25	SUSC	<= 0.5	SUSC	= 32	RESIST		cmlA5	= 0.25	RESIST	> 128	RESIST	gyrA_D87Y					<= 1	SUSC	= 16	RESIST		ant(2'')-Ia	<= 0.03	SUSC	> 1024	No ECOFF	sul1	> 64	RESIST	tet(A)		<= 0.25	SUSC	> 32	RESIST
MB0350	26/1/2020	Tanguar Haor	Boral	Aythya nyroca	S. Infantis	32	> 64	RESIST	blaTEM-1			= 8	SUSC	<= 0.25	SUSC	<= 0.5	SUSC	= 32	RESIST		cmlA5	= 0.25	RESIST	> 128	RESIST	gyrA_D87Y					<= 1	SUSC	= 16	RESIST		ant(2'')-Ia	<= 0.03	SUSC	> 1024	No ECOFF	sul1	> 64	RESIST	tet(A)		<= 0.25	SUSC	> 32	RESIST
MB0425	26/1/2020	Tanguar Haor	Peri	Aythya ferina	S. Infantis	32	> 64	RESIST	blaTEM-1			= 8	SUSC	<= 0.25	SUSC	<= 0.5	SUSC	= 32	RESIST		cmlA5	= 0.25	RESIST	> 128	RESIST	gyrA_D87Y					<= 1	SUSC	= 16	RESIST		ant(2'')-Ia	<= 0.03	SUSC	> 1024	No ECOFF	sul1	> 64	RESIST	tet(A)		= 0.5	SUSC	> 32	RESIST
[truncated: 1 more columns]
