# Supplementary material for: Multidrug-resistant non-typhoidal Salmonella of public health significance recovered from migratory birds in Bangladesh
Source: Front Microbiol. 2023 May 15;14:1162657. doi: 10.3389/fmicb.2023.1162657 (PMC10226424; doi:10.3389/fmicb.2023.1162657)
Supplement: Supplementary file 2 [file Table_2.XLSX]

## Sheet: Sheet1
Table S2. SNP distance matrix for Salmonella ser. Perth isolates against reference genome of Salmonella ser. Perth strain FDA363901 (Accession AAWIIH000000000) and five published genomes.
Isolate ID	Country	Source	Additional Information	Year isolated	MB0001	MB0017	MB0018	MB0023	MB0025	MB0030	MB0035	MB0053	MB0054	MB0059	MB0061	MB0072	MB0077	MB0083	MB0088	MB0093	MB0094	MB0095	MB0110	MB0111	MB0113	MB0115	MB0121	MB0122	MB0123	MB0124	MB0125	MB0126	MB0127	MB0128	MB0139	MB0150	MB0156	MB0164	MB0166	MB0172	MB0188	MB0258	Reference	SRR1636927	SRR1778036	SRR1778039	SRR3049916	SRR7292907	SRR9261654
MB0001	Bangladesh	Migratory bird	Tanguar Haor	2018	0	2	1	1	1	1	1	1	2	0	1	1	1	0	0	3	1	0	0	0	0	0	0	0	0	0	0	0	0	0	0	0	1	0	1	1	0	0	15	13	15	38	22	22	2188
MB0017	Bangladesh	Migratory bird	Hakaluki Haor	2018	2	0	1	1	1	2	1	3	4	2	3	3	3	2	2	5	3	2	2	2	2	2	2	2	1	2	2	2	2	2	2	2	3	2	3	3	2	2	17	16	17	41	24	24	2194
MB0018	Bangladesh	Migratory bird	Tanguar Haor	2018	1	1	0	0	0	1	0	2	4	1	2	2	2	1	1	4	2	1	1	1	1	1	1	1	1	1	1	1	1	1	1	1	2	1	2	2	1	1	16	15	16	41	23	23	2260
MB0023	Bangladesh	Migratory bird	Tanguar Haor	2018	1	1	0	0	0	1	0	3	4	1	3	3	2	1	2	5	3	1	1	1	2	2	2	2	1	2	2	2	2	1	2	2	3	2	3	3	2	2	17	16	17	40	24	24	2253
MB0025	Bangladesh	Migratory bird	Tanguar Haor	2018	1	1	0	0	0	1	0	3	5	1	3	3	2	1	2	5	3	1	1	1	2	2	2	2	1	2	2	2	2	1	2	2	3	2	3	3	2	2	17	16	17	41	24	24	2261
MB0030	Bangladesh	Migratory bird	Tanguar Haor	2018	1	2	1	1	1	0	1	4	6	2	4	4	3	2	3	6	4	2	2	2	3	3	3	3	2	3	3	3	3	2	3	3	4	3	4	4	3	3	18	17	18	42	25	25	2275
MB0035	Bangladesh	Migratory bird	Tanguar Haor	2018	1	1	0	0	0	1	0	3	4	1	3	3	2	1	2	5	3	1	1	1	2	2	2	2	1	2	2	2	2	1	2	2	3	2	3	3	2	2	17	16	17	41	24	24	2266
MB0053	Bangladesh	Migratory bird	Tanguar Haor	2018	1	3	2	3	3	4	3	0	4	1	2	2	2	2	1	2	0	2	1	1	1	1	1	1	1	1	1	1	1	1	1	1	2	1	2	2	1	1	16	15	16	41	23	23	2271
MB0054	Bangladesh	Migratory bird	Tanguar Haor	2018	2	4	4	4	5	6	4	4	0	4	5	5	5	4	3	7	5	4	4	3	3	4	3	4	3	4	4	4	4	4	4	3	5	4	5	4	3	4	19	18	19	43	26	26	2267
MB0059	Bangladesh	Migratory bird	Tanguar Haor	2018	0	2	1	1	1	2	1	1	4	0	1	1	1	0	0	3	1	0	0	0	0	0	0	0	0	0	0	0	0	0	0	0	1	0	1	0	0	0	15	14	15	39	22	22	2261
MB0061	Bangladesh	Migratory bird	Tanguar Haor	2018	1	3	2	3	3	4	3	2	5	1	0	2	2	2	1	4	2	2	1	1	1	1	1	1	1	1	1	1	1	1	1	1	2	1	2	2	1	1	16	15	16	41	23	23	2270
MB0072	Bangladesh	Migratory bird	Tanguar Haor	2018	1	3	2	3	3	4	3	2	5	1	2	0	2	2	1	4	2	2	1	1	1	1	1	1	1	1	1	1	1	1	1	1	2	1	2	2	1	1	16	15	16	41	22	22	2271
MB0077	Bangladesh	Migratory bird	Tanguar Haor	2018	1	3	2	2	2	3	2	2	5	1	2	2	0	1	1	4	2	1	1	1	1	1	1	1	1	1	1	1	1	1	1	1	2	1	2	2	1	1	16	14	16	40	23	23	2257
MB0083	Bangladesh	Migratory bird	Tanguar Haor	2018	0	2	1	1	1	2	1	2	4	0	2	2	1	0	1	4	2	0	0	0	1	1	1	1	0	1	1	1	1	0	1	1	2	1	2	2	1	1	16	15	16	40	22	22	2255
MB0088	Bangladesh	Migratory bird	Tanguar Haor	2018	0	2	1	2	2	3	2	1	3	0	1	1	1	1	0	3	1	1	0	0	0	0	0	0	0	0	0	0	0	0	0	0	1	0	1	1	0	0	15	13	15	39	22	22	2232
MB0093	Bangladesh	Migratory bird	Hakaluki Haor	2018	3	5	4	5	5	6	5	2	7	3	4	4	4	4	3	0	2	4	3	3	3	3	3	3	3	3	3	3	3	3	3	3	4	3	4	4	3	3	18	17	18	43	25	25	2270
MB0094	Bangladesh	Migratory bird	Tanguar Haor	2018	1	3	2	3	3	4	3	0	5	1	2	2	2	2	1	2	0	2	1	1	1	1	1	1	1	1	1	1	1	1	1	1	2	1	2	2	1	1	16	15	16	40	23	23	2260
MB0095	Bangladesh	Migratory bird	Tanguar Haor	2018	0	2	1	1	1	2	1	2	4	0	2	2	1	0	1	4	2	0	0	0	1	1	1	1	0	1	1	1	1	0	1	1	2	1	2	2	1	1	16	15	16	39	23	23	2262
MB0110	Bangladesh	Migratory bird	Tanguar Haor	2019	0	2	1	1	1	2	1	1	4	0	1	1	1	0	0	3	1	0	0	0	0	0	0	0	0	0	0	0	0	0	0	0	1	0	1	1	0	0	15	13	15	39	22	22	2247
MB0111	Bangladesh	Migratory bird	Tanguar Haor	2019	0	2	1	1	1	2	1	1	3	0	1	1	1	0	0	3	1	0	0	0	0	0	0	0	0	0	0	0	0	0	0	0	1	0	1	1	0	0	15	13	15	39	21	21	2231
MB0113	Bangladesh	Migratory bird	Tanguar Haor	2019	0	2	1	2	2	3	2	1	3	0	1	1	1	1	0	3	1	1	0	0	0	0	0	0	0	0	0	0	0	0	0	0	1	0	1	1	0	0	15	13	15	40	22	22	2247
MB0115	Bangladesh	Migratory bird	Tanguar Haor	2019	0	2	1	2	2	3	2	1	4	0	1	1	1	1	0	3	1	1	0	0	0	0	0	0	0	0	0	0	0	0	0	0	1	0	1	1	0	0	15	14	15	39	22	22	2244
MB0121	Bangladesh	Migratory bird	Tanguar Haor	2019	0	2	1	2	2	3	2	1	3	0	1	1	1	1	0	3	1	1	0	0	0	0	0	0	0	0	0	0	0	0	0	0	1	0	1	1	0	0	15	14	15	39	22	22	2252
MB0122	Bangladesh	Migratory bird	Tanguar Haor	2019	0	2	1	2	2	3	2	1	4	0	1	1	1	1	0	3	1	1	0	0	0	0	0	0	0	0	0	0	0	0	0	0	1	0	1	1	0	0	15	14	15	39	22	22	2269
MB0123	Bangladesh	Migratory bird	Tanguar Haor	2019	0	1	1	1	1	2	1	1	3	0	1	1	1	0	0	3	1	0	0	0	0	0	0	0	0	0	0	0	0	0	0	0	1	0	1	1	0	0	15	13	15	39	22	22	2241
MB0124	Bangladesh	Migratory bird	Tanguar Haor	2019	0	2	1	2	2	3	2	1	4	0	1	1	1	1	0	3	1	1	0	0	0	0	0	0	0	0	0	0	0	0	0	0	1	0	1	1	0	0	15	14	15	40	22	22	2267
MB0125	Bangladesh	Migratory bird	Tanguar Haor	2019	0	2	1	2	2	3	2	1	4	0	1	1	1	1	0	3	1	1	0	0	0	0	0	0	0	0	0	0	0	0	0	0	1	0	1	1	0	0	15	14	15	40	22	22	2262
MB0126	Bangladesh	Migratory bird	Tanguar Haor	2019	0	2	1	2	2	3	2	1	4	0	1	1	1	1	0	3	1	1	0	0	0	0	0	0	0	0	0	0	0	0	0	0	1	0	1	1	0	0	15	14	15	40	22	22	2269
MB0127	Bangladesh	Migratory bird	Tanguar Haor	2019	0	2	1	2	2	3	2	1	4	0	1	1	1	1	0	3	1	1	0	0	0	0	0	0	0	0	0	0	0	0	0	0	1	0	1	1	0	0	15	14	15	39	22	22	2258
MB0128	Bangladesh	Migratory bird	Tanguar Haor	2019	0	2	1	1	1	2	1	1	4	0	1	1	1	0	0	3	1	0	0	0	0	0	0	0	0	0	0	0	0	0	0	0	1	0	1	1	0	0	15	13	15	40	22	22	2251
MB0139	Bangladesh	Migratory bird	Tanguar Haor	2019	0	2	1	2	2	3	2	1	4	0	1	1	1	1	0	3	1	1	0	0	0	0	0	0	0	0	0	0	0	0	0	0	1	0	1	1	0	0	15	12	15	40	22	22	2260
MB0150	Bangladesh	Migratory bird	Tanguar Haor	2019	0	2	1	2	2	3	2	1	3	0	1	1	1	1	0	3	1	1	0	0	0	0	0	0	0	0	0	0	0	0	0	0	1	0	1	1	0	0	15	14	15	40	22	22	2264
MB0156	Bangladesh	Migratory bird	Tanguar Haor	2019	1	3	2	3	3	4	3	2	5	1	2	2	2	2	1	4	2	2	1	1	1	1	1	1	1	1	1	1	1	1	1	1	0	1	2	2	1	1	16	15	16	40	23	23	2257
MB0164	Bangladesh	Migratory bird	Tanguar Haor	2019	0	2	1	2	2	3	2	1	4	0	1	1	1	1	0	3	1	1	0	0	0	0	0	0	0	0	0	0	0	0	0	0	1	0	1	1	0	0	15	13	15	40	22	22	2270
MB0166	Bangladesh	Migratory bird	Tanguar Haor	2019	1	3	2	3	3	4	3	2	5	1	2	2	2	2	1	4	2	2	1	1	1	1	1	1	1	1	1	1	1	1	1	1	2	1	0	2	1	1	16	15	16	41	23	23	2275
MB0172	Bangladesh	Migratory bird	Tanguar Haor	2019	1	3	2	3	3	4	3	2	4	0	2	2	2	2	1	4	2	2	1	1	1	1	1	1	1	1	1	1	1	1	1	1	2	1	2	0	1	1	16	13	16	41	23	23	2245
MB0188	Bangladesh	Migratory bird	Tanguar Haor	2019	0	2	1	2	2	3	2	1	3	0	1	1	1	1	0	3	1	1	0	0	0	0	0	0	0	0	0	0	0	0	0	0	1	0	1	1	0	0	15	14	15	40	22	22	2251
MB0258	Bangladesh	Migratory bird	Tanguar Haor	2020	0	2	1	2	2	3	2	1	4	0	1	1	1	1	0	3	1	1	0	0	0	0	0	0	0	0	0	0	0	0	0	0	1	0	1	1	0	0	15	14	15	40	22	22	2266
SRR1636927	Bangladesh	Fish	GCA_007745915.1	2011	13	16	15	16	16	17	16	15	18	14	15	15	14	15	13	17	15	15	13	13	13	14	14	14	13	14	14	14	14	13	12	14	15	13	15	13	14	14	9	0	9	34	16	16	2262
SRR1778036	Bangladesh	Fish	GCA_014756385.1	2006	15	17	16	17	17	18	17	16	19	15	16	16	16	16	15	18	16	16	15	15	15	15	15	15	15	15	15	15	15	15	15	15	16	15	16	16	15	15	0	9	0	29	11	11	2252
SRR1778039	Bangladesh	Fish	GCA_014756185.1	2006	38	41	41	40	41	42	41	41	43	39	41	41	40	40	39	43	40	39	39	39	40	39	39	39	39	40	40	40	39	40	40	40	40	40	41	41	40	40	29	34	29	0	36	35	2268
SRR3049916	UK	Human	GCA_010716315.1	unknown	22	24	23	24	24	25	24	23	26	22	23	22	23	22	22	25	23	23	22	21	22	22	22	22	22	22	22	22	22	22	22	22	23	22	23	23	22	22	11	16	11	36	0	0	2262
SRR7292907	UK	Human	GCA_007769545.1	2014	22	24	23	24	24	25	24	23	26	22	23	22	23	22	22	25	23	23	22	21	22	22	22	22	22	22	22	22	22	22	22	22	23	22	23	23	22	22	11	16	11	35	0	0	2266
SRR9261654	UK	Human	GCA_006407535.1	2019	2188	2194	2260	2253	2261	2275	2266	2271	2267	2261	2270	2271	2257	2255	2232	2270	2260	2262	2247	2231	2247	2244	2252	2269	2241	2267	2262	2269	2258	2251	2260	2264	2257	2270	2275	2245	2251	2266	2282	2262	2252	2268	2262	2266	0
