# Supplementary material for: Multidrug-resistant non-typhoidal Salmonella of public health significance recovered from migratory birds in Bangladesh
Source: Front Microbiol. 2023 May 15;14:1162657. doi: 10.3389/fmicb.2023.1162657 (PMC10226424; doi:10.3389/fmicb.2023.1162657)
Supplement: Supplementary file 3 [file Table_3.XLSX]

## Sheet: All_Asian_Kentucky_dists
Table S3. SNP distance matrix for Salmonella ser. Kentucky bird isolates against reference genome of Salmonella ser. Perth strain FDA363901 (Accession AAWIIH000000000) and 117 published genomes.
Isolate_ID	Additional_Information	Country	Year	MB0002	MB0006	MB0007	MB0016	MB0021	MB0022	MB0024	MB0026	MB0027	MB0032	MB0036	MB0073	Reference	Typhimurium	Hadar	FDA163298	FSE0105	917	915	FDA623557	FDA888931-2-M	FDA319164	FDA865131 1-1	FAR0178	FMA0145	FAR0016	R17.5432	R17.5342	2157DGP2019-1T	FDA1089346-001-003	768_14	C155	C162	C78	G26	M706	1414_16_KENTUCKY	C137_KENTUCKY	C139_KENTUCKY	C141_KENTUCKY	C143_KENTUCKY	C144_KENTUCKY	C148_KENTUCKY	C73_KENTUCKY	C75_KENTUCKY	G18_KENTUCKY
MB0002	Tanguar Haor	Bangladesh	2018	0	16	22	17	25	13	4	6	21	11	8	11	237	65	192	239	287	64	64	454	36	311	36	49	65	52	276	281	262	44	56	42	43	61	92	48	53	48	77	52	66	46	42	49	40	48
MB0006	Tanguar Haor	Bangladesh	2018	16	0	35	20	39	18	21	21	30	18	20	27	244	80	206	246	300	78	78	465	50	324	49	63	79	66	281	287	276	58	68	55	56	75	107	57	67	61	92	63	79	58	54	54	53	55
MB0007	Hakaluki Haor	Bangladesh	2018	22	35	0	35	46	25	22	25	13	29	26	28	235	68	196	237	292	69	69	459	41	316	40	54	70	57	274	279	268	49	61	46	48	66	96	51	59	53	83	54	72	51	47	53	47	49
MB0016	Tanguar Haor	Bangladesh	2018	17	20	35	0	44	17	20	19	34	15	23	21	242	76	204	244	298	77	77	465	49	321	48	62	76	65	280	285	274	57	67	54	55	75	106	58	65	59	85	61	77	57	54	55	52	59
MB0021	Tanguar Haor	Bangladesh	2018	25	39	46	44	0	39	31	32	46	34	34	36	262	92	219	263	312	91	91	480	63	337	63	76	90	78	300	306	288	70	75	68	67	86	117	70	75	73	93	75	91	70	68	63	68	64
MB0022	Tanguar Haor	Bangladesh	2018	13	18	25	17	39	0	15	14	29	11	18	20	243	70	199	246	290	70	70	458	42	314	42	55	69	57	281	286	268	50	60	48	48	67	98	53	59	52	85	56	72	52	48	52	46	50
MB0024	Tanguar Haor	Bangladesh	2018	4	21	22	20	31	15	0	10	24	13	13	12	228	67	193	230	286	63	63	453	35	310	34	49	64	51	267	272	261	44	55	41	43	61	92	47	53	48	82	52	67	46	42	49	42	46
MB0026	Tanguar Haor	Bangladesh	2018	6	21	25	19	32	14	10	0	22	13	11	14	233	66	192	235	290	67	67	457	39	314	38	52	68	55	272	277	266	47	59	45	45	63	95	46	54	48	81	53	67	49	45	51	38	50
MB0027	Tanguar Haor	Bangladesh	2018	21	30	13	34	46	29	24	22	0	27	25	27	222	67	197	225	291	69	69	458	41	315	41	54	68	56	261	266	248	49	60	46	47	66	96	52	57	50	79	54	69	49	46	47	41	49
MB0032	Hakaluki Haor	Bangladesh	2018	11	18	29	15	34	11	13	13	27	0	18	16	237	69	194	240	293	71	71	460	43	317	42	56	72	59	275	280	269	51	62	49	49	67	98	54	54	55	88	59	69	52	48	55	45	54
MB0036	Tanguar Haor	Bangladesh	2018	8	20	26	23	34	18	13	11	25	18	0	18	241	71	197	244	293	70	70	458	42	316	41	55	71	58	280	285	267	50	58	46	48	67	99	51	59	51	82	52	72	50	45	50	45	49
MB0073	Tanguar Haor	Bangladesh	2018	11	27	28	21	36	20	12	14	27	16	18	0	245	75	201	246	295	72	72	461	44	318	44	57	73	60	283	289	270	52	64	50	49	67	98	54	58	54	84	59	73	53	49	56	48	53
Reference	Reference	Reference	Reference	237	244	235	242	262	243	228	233	222	237	241	245	0	234	309	28	268	41	41	450	221	290	206	214	225	214	66	70	51	231	229	224	227	249	277	238	231	235	260	237	255	211	227	232	228	229
Typhimurium	SAL_AB4505AA_AS	Iraq	2016	65	80	68	76	92	70	67	66	67	69	71	75	234	0	185	230	280	55	55	448	55	304	45	22	38	25	274	279	260	62	76	57	56	75	106	67	63	61	98	66	81	60	56	63	56	64
Hadar	SAL_AB4518AA_AS	Iraq	2016	192	206	196	204	219	199	193	192	197	194	197	201	309	185	0	304	286	62	62	452	183	309	172	168	184	172	309	315	341	190	201	183	185	205	237	194	194	192	223	192	208	188	183	189	181	191
FDA163298	SAL_BA3918AA_AS	Malaysia	2002	239	246	237	244	263	246	230	235	225	240	244	246	28	230	304	0	250	38	38	434	223	277	209	212	223	212	78	81	56	234	232	225	230	249	280	240	231	237	263	240	258	214	230	234	231	231
FSE0105	SAL_DB1221AA_AS	Pakistan	2013	287	300	292	298	312	290	286	290	291	293	293	295	268	280	286	250	0	237	237	175	273	150	262	259	277	265	271	276	255	280	291	278	273	298	327	283	289	278	314	285	295	274	278	280	278	266
917	SAL_EA2361AA_AS	Kuwait	2012	64	78	69	77	91	70	63	67	69	71	70	72	41	55	62	38	237	0	0	279	52	255	41	37	53	40	82	87	76	60	72	54	55	75	103	63	64	60	94	63	77	58	54	61	54	60
915	SAL_EA2362AA_AS	Kuwait	2012	64	78	69	77	91	70	63	67	69	71	70	72	41	55	62	38	237	0	0	279	52	255	41	37	53	40	82	87	76	60	72	54	55	75	103	63	64	60	94	63	77	58	54	61	54	60
FDA623557	SAL_EA3395AA_AS	Singapore	2010	454	465	459	465	480	458	453	457	458	460	458	461	450	448	452	434	175	279	279	0	443	103	430	427	447	437	407	412	444	448	463	451	443	465	492	451	455	447	471	455	466	439	447	445	445	432
FDA888931-2-M	SAL_EA9676AA_AS	Malaysia	2014	36	50	41	49	63	42	35	39	41	43	42	44	221	55	183	223	273	52	52	443	0	298	23	37	53	40	258	261	245	24	41	30	31	51	81	33	42	38	71	41	55	34	30	37	30	38
FDA319164	SAL_FA0890AA_AS	Indonesia	2005	311	324	316	321	337	314	310	314	315	317	316	318	290	304	309	277	150	255	255	103	298	0	288	286	301	289	295	300	272	307	314	302	297	322	350	306	312	302	330	308	319	297	301	303	302	285
FDA865131 1-1	SAL_FA3651AA_AS	Pakistan	2014	36	49	40	48	63	42	34	38	41	42	41	44	206	45	172	209	262	41	41	430	23	288	0	27	42	29	246	251	232	32	44	25	27	47	77	37	36	32	67	36	51	30	26	33	26	33
FAR0178	SAL_FA4332AA_AS	Syria	2010	49	63	54	62	76	55	49	52	54	56	55	57	214	22	168	212	259	37	37	427	37	286	27	0	20	7	254	259	233	45	58	39	40	60	90	50	50	45	81	49	64	43	39	46	39	48
FMA0145	SAL_FA4487AA_AS	Syria	2011	65	79	70	76	90	69	64	68	68	72	71	73	225	38	184	223	277	53	53	447	53	301	42	20	0	23	265	269	258	61	72	55	56	76	106	64	67	63	97	63	81	59	55	60	55	61
FAR0016	SAL_FA6072AA_AS	Syria	2010	52	66	57	65	78	57	51	55	56	59	58	60	214	25	172	212	265	40	40	437	40	289	29	7	23	0	254	257	248	48	61	42	43	63	93	51	53	50	83	52	67	46	42	49	42	49
R17.5432	SAL_FB7758AA_AS	Taiwan	2017	276	281	274	280	300	281	267	272	261	275	280	283	66	274	309	78	271	82	82	407	258	295	246	254	265	254	0	11	99	270	268	262	269	286	316	277	269	274	301	279	293	249	266	272	266	267
R17.5342	SAL_FB7925AA_AS	Taiwan	2017	281	287	279	285	306	286	272	277	266	280	285	289	70	279	315	81	276	87	87	412	261	300	251	259	269	257	11	0	102	275	272	265	272	292	322	282	275	280	306	282	296	254	270	277	271	271
2157DGP2019-1T	SAL_GC9097AA_AS	Macau	2019	262	276	268	274	288	268	261	266	248	269	267	270	51	260	341	56	255	76	76	444	245	272	232	233	258	248	99	102	0	250	263	256	254	274	303	264	264	261	294	262	282	237	254	258	255	259
FDA1089346-001-003	SAL_HB1878AA_AS	India	2018	44	58	49	57	70	50	44	47	49	51	50	52	231	62	190	234	280	60	60	448	24	307	32	45	61	48	270	275	250	0	49	38	39	59	89	41	50	44	79	48	61	42	38	45	38	47
768_14	SAL_HB2337AA_AS	India	2014	56	68	61	67	75	60	55	59	60	62	58	64	229	76	201	232	291	72	72	463	41	314	44	58	72	61	268	272	263	49	0	49	51	72	102	42	63	58	83	57	75	54	49	51	51	55
C155	SAL_HB2347AA_AS	India	2014	42	55	46	54	68	48	41	45	46	49	46	50	224	57	183	225	278	54	54	451	30	302	25	39	55	42	262	265	256	38	49	0	9	53	83	41	43	16	50	18	37	12	8	37	32	38
C162	SAL_HB2349AA_AS	India	2014	43	56	48	55	67	48	43	45	47	49	48	49	227	56	185	230	273	55	55	443	31	297	27	40	56	43	269	272	254	39	51	9	0	50	83	43	41	13	52	19	30	11	9	40	30	40
C78	SAL_HB2352AA_AS	India	2014	61	75	66	75	86	67	61	63	66	67	67	67	249	75	205	249	298	75	75	465	51	322	47	60	76	63	286	292	274	59	72	53	50	0	102	64	61	56	94	63	75	54	52	42	32	62
G26	SAL_HB2354AA_AS	India	2014	92	107	96	106	117	98	92	95	96	98	99	98	277	106	237	280	327	103	103	492	81	350	77	90	106	93	316	322	303	89	102	83	83	102	0	94	73	86	122	91	105	85	82	89	83	63
M706	SAL_HB2356AA_AS	India	2017	48	57	51	58	70	53	47	46	52	54	51	54	238	67	194	240	283	63	63	451	33	306	37	50	64	51	277	282	264	41	42	41	43	64	94	0	55	48	72	44	67	46	41	47	43	47
1414_16_KENTUCKY	SAL_HB8550AA_AS	India	2016	53	67	59	65	75	59	53	54	57	54	59	58	231	63	194	231	289	64	64	455	42	312	36	50	67	53	269	275	264	50	63	43	41	61	73	55	0	47	86	54	60	46	43	51	40	36
C137_KENTUCKY	SAL_HB8554AA_AS	India	2014	48	61	53	59	73	52	48	48	50	55	51	54	235	61	192	237	278	60	60	447	38	302	32	45	63	50	274	280	261	44	58	16	13	56	86	48	47	0	56	23	40	17	14	45	39	47
C139_KENTUCKY	SAL_HB8555AA_AS	India	2014	77	92	83	85	93	85	82	81	79	88	82	84	260	98	223	263	314	94	94	471	71	330	67	81	97	83	301	306	294	79	83	50	52	94	122	72	86	56	0	45	76	55	46	68	73	66
C141_KENTUCKY	SAL_HB8557AA_AS	India	2014	52	63	54	61	75	56	52	53	54	59	52	59	237	66	192	240	285	63	63	455	41	308	36	49	63	52	279	282	262	48	57	18	19	63	91	44	54	23	45	0	44	22	18	44	43	46
C143_KENTUCKY	SAL_HB8558AA_AS	India	2014	66	79	72	77	91	72	67	67	69	69	72	73	255	81	208	258	295	77	77	466	55	319	51	64	81	67	293	296	282	61	75	37	30	75	105	67	60	40	76	44	0	35	35	61	54	66
C144_KENTUCKY	SAL_HB8559AA_AS	India	2014	46	58	51	57	70	52	46	49	49	52	50	53	211	60	188	214	274	58	58	439	34	297	30	43	59	46	249	254	237	42	54	12	11	54	85	46	46	17	55	22	35	0	12	43	34	42
C148_KENTUCKY	SAL_HB8560AA_AS	India	2014	42	54	47	54	68	48	42	45	46	48	45	49	227	56	183	230	278	54	54	447	30	301	26	39	55	42	266	270	254	38	49	8	9	52	82	41	43	14	46	18	35	12	0	38	32	36
C73_KENTUCKY	SAL_HB8564AA_AS	India	2014	49	54	53	55	63	52	49	51	47	55	50	56	232	63	189	234	280	61	61	445	37	303	33	46	60	49	272	277	258	45	51	37	40	42	89	47	51	45	68	44	61	43	38	0	21	42
C75_KENTUCKY	SAL_HB8565AA_AS	India	2014	40	53	47	52	68	46	42	38	41	45	45	48	228	56	181	231	278	54	54	445	30	302	26	39	55	42	266	271	255	38	51	32	30	32	83	43	40	39	73	43	54	34	32	21	0	41
G18_KENTUCKY	SAL_HB8567AA_AS	India	2014	48	55	49	59	64	50	46	50	49	54	49	53	229	64	191	231	266	60	60	432	38	285	33	48	61	49	267	271	259	47	55	38	40	62	63	47	36	47	66	46	66	42	36	42	41	0
H243_KENTUCKY	SAL_HB8569AA_AS	India	2014	49	62	53	61	76	55	48	52	54	56	55	56	208	62	192	209	278	60	60	448	37	302	32	46	61	49	223	226	239	45	57	40	38	59	75	50	35	45	80	48	62	40	39	45	37	32
S207_KENTUCKY	SAL_HB8571AA_AS	India	2015	63	76	66	76	87	69	63	65	65	69	67	70	252	74	209	255	301	78	78	471	47	325	51	64	79	67	292	296	276	54	67	59	55	75	99	59	63	63	97	66	78	59	56	63	55	63
162835	SAL_HC4823AA_AS	Israel	2015	41	55	46	54	68	47	40	44	46	48	47	49	213	48	177	215	269	45	45	441	29	293	18	30	45	33	226	229	245	37	50	31	32	51	82	42	43	39	73	42	56	33	31	38	31	39
161365	SAL_HC4826AA_AS	Israel	2015	49	63	54	62	76	55	49	52	54	56	55	57	230	56	185	232	277	52	52	447	37	299	27	38	54	41	269	272	255	45	58	41	40	59	90	50	51	45	80	50	66	43	39	46	39	47
K13SK002	SAL_HC5153AA_AS	South Korea	2013	32	46	37	45	59	38	32	35	37	39	38	40	219	47	176	221	270	44	44	437	20	292	16	29	45	32	258	263	244	28	41	14	15	42	73	33	34	22	56	24	39	18	14	29	22	31
FDA847499-1	SAL_IA4881AA_AS	Jordan	2014	189	203	194	202	215	195	189	192	194	196	194	196	94	181	302	88	269	46	46	410	177	293	167	162	179	166	122	125	114	184	197	179	180	200	230	190	191	185	220	189	204	183	178	185	179	186
FDA847499-2	SAL_IA4882AA_AS	Jordan	2014	188	202	193	201	214	194	188	191	193	195	192	196	92	180	302	87	265	45	45	409	176	292	166	161	178	165	122	127	111	183	196	178	179	199	229	189	190	184	220	188	203	182	177	184	178	185
FDA927163-2-BS1	SAL_IA4888AA_AS	Vietnam	2015	244	258	250	256	270	249	243	248	229	251	249	252	32	242	324	44	278	57	57	462	234	305	221	222	239	229	80	83	20	239	244	237	235	255	285	246	246	242	276	244	263	218	235	240	236	243
SSSE-01	SAL_IB8518AA_AS	Thailand	2016	254	257	247	251	273	259	246	246	235	249	253	261	35	252	324	47	278	59	59	458	236	302	225	233	240	230	81	86	49	248	245	238	245	266	296	254	246	251	260	249	267	229	241	241	245	236
SSSE-03	SAL_IB8555AA_AS	Thailand	2016	249	255	247	253	273	254	240	245	234	249	253	257	29	246	320	41	277	54	54	459	230	301	219	227	236	225	77	80	45	243	241	233	239	260	289	251	243	245	274	250	263	223	238	245	239	240
SSSE-136	SAL_IB8559AA_AS	Thailand	2017	238	244	235	241	262	241	229	232	221	237	240	245	35	233	292	47	280	60	60	411	218	303	207	215	225	213	52	57	53	231	225	216	224	247	278	239	231	229	258	231	247	206	222	233	227	228
QLULA5	SAL_IC2611AA_AS	China	2010	818	831	823	829	844	821	817	821	823	824	824	826	903	811	788	888	55	261	261	219	811	149	796	795	810	800	827	832	896	816	829	815	808	829	857	816	820	811	844	820	832	807	814	815	809	800
QLULA8	SAL_IC2619AA_AS	China	2010	820	833	825	830	846	823	819	823	825	826	826	828	907	813	816	892	75	254	254	193	814	124	798	797	813	803	857	862	921	818	832	818	810	831	859	817	822	814	845	822	835	807	817	817	811	799
SGEHI2016-PSU-BS-099SL	SAL_IC2661AA_AS	Thailand	2016	250	256	248	254	275	255	241	246	235	249	254	258	29	247	322	41	279	54	54	460	230	303	219	227	237	225	76	81	47	244	241	233	240	261	290	251	243	248	274	250	264	224	238	245	239	240
SGEHI2016-PSU-BS-150SL	SAL_IC2663AA_AS	Thailand	2016	251	257	249	255	276	256	242	247	236	250	255	259	30	248	323	42	280	55	55	462	232	304	220	228	238	227	79	82	48	245	242	235	241	262	291	252	244	247	275	251	266	225	240	246	241	242
SGEHI2016-PSU-BS-159SL	SAL_IC2665AA_AS	Thailand	2016	251	257	249	255	276	256	242	247	236	250	255	259	30	248	323	42	280	55	55	464	233	304	220	228	238	228	79	82	48	245	242	236	241	262	291	252	245	249	275	251	269	225	241	246	242	243
SGEHI2016-PSU-BS-058SL	SAL_IC2674AA_AS	Thailand	2016	248	254	246	252	273	253	239	244	233	247	252	256	27	245	320	39	277	52	52	459	228	301	217	225	235	223	76	79	45	242	239	231	238	259	288	249	242	244	272	248	262	222	236	243	237	238
QLUF123	SAL_IC4007AA_AS	China	2018	191	205	196	204	218	197	190	194	196	198	197	199	300	183	269	296	245	60	60	404	181	263	168	165	181	170	336	339	334	187	200	183	182	202	230	191	192	188	223	190	208	185	183	188	183	190
FDA237283	SAL_JA0788AA_AS	Indonesia	2003	536	550	543	549	563	541	535	541	522	544	542	544	552	530	467	539	215	83	83	362	525	234	516	514	528	516	528	533	579	535	545	529	529	547	576	536	538	533	571	536	552	510	529	537	528	532
FDA1145575-C002-001	SAL_JC3738AA_AS	India	2020	441	454	446	452	467	444	440	444	446	447	447	449	535	434	424	520	87	250	250	235	434	166	419	416	434	423	496	493	522	437	450	438	429	452	481	438	443	436	467	441	453	428	435	435	432	421
FDA847485-2	SAL_KA2961AA_AS	Jordan	2014	205	216	207	218	218	204	205	208	200	213	203	205	82	197	320	77	281	63	63	424	194	307	183	179	194	182	112	117	109	201	206	195	196	216	246	194	208	201	219	198	220	199	192	187	196	193
FDA847485-1	SAL_KA2962AA_AS	Jordan	2014	193	205	196	202	219	200	192	196	197	200	195	199	90	187	304	84	272	51	51	416	183	294	171	167	183	171	120	125	124	189	202	183	184	204	234	193	195	189	213	193	208	187	182	179	183	186
FDA849151 1-MRV/BS-2	SAL_KA2966AA_AS	Israel	2014	187	201	193	200	214	194	187	190	193	194	193	196	85	180	302	79	265	45	45	409	176	291	165	161	178	165	114	119	110	183	196	178	179	199	229	189	190	184	220	188	203	182	177	184	178	184
FDA1146857-C001-001	SAL_KC0554AA_AS	China	2020	260	267	259	265	285	266	252	257	246	260	265	269	40	257	333	52	289	65	65	472	243	313	230	238	248	238	89	92	57	255	251	246	251	272	301	261	254	259	284	261	279	233	251	255	252	252
FDA148218	SAL_LA3182AA_AS	United Arab Emirates	2001	774	787	779	785	799	777	773	777	779	780	779	782	861	767	774	848	35	215	215	200	766	132	752	751	767	757	817	822	845	772	786	772	764	785	814	772	776	768	799	776	789	761	771	771	765	757
FDA905849	SAL_LA4683AA_AS	China	2015	29	46	34	42	59	39	32	35	38	38	33	40	236	63	190	236	280	60	60	449	32	306	32	45	61	48	272	275	251	40	52	35	37	59	89	42	49	44	75	48	62	41	37	40	37	41
BCW_2716	SAL_LA5869AA_AS	Taiwan	2000	723	734	725	731	746	724	721	723	726	728	726	730	642	716	722	630	173	201	201	295	711	188	700	696	712	702	604	607	676	717	729	717	716	732	762	719	723	722	748	723	737	715	713	713	713	707
BCW_2718	SAL_LA5870AA_AS	China	2007	733	744	735	742	755	735	731	734	737	738	737	740	655	725	732	643	184	212	212	306	721	199	710	706	722	712	616	620	689	725	740	727	727	742	772	729	734	732	759	734	748	725	723	723	723	718
NC_WHO_S462	SAL_LB1038AA_AS	Lebanon	2017	49	63	54	61	76	54	50	51	53	55	52	57	217	23	169	215	262	40	40	430	40	289	30	7	19	10	257	262	237	48	61	42	43	63	93	52	53	47	83	51	66	46	42	49	41	51
NC_WHO_S306	SAL_LB1049AA_AS	Lebanon	2012	64	76	68	74	89	69	62	66	68	69	68	71	227	38	184	225	277	52	52	450	51	301	42	20	27	23	231	234	260	60	72	55	56	76	105	64	67	62	97	66	79	56	55	62	55	61
FDA1149921-C001-013	SAL_LC5681AA_AS	Indonesia	2020	151	164	156	163	177	156	151	154	156	157	157	159	281	125	122	278	288	63	63	450	139	311	130	107	122	110	282	287	307	148	160	142	143	163	191	153	154	148	183	152	167	144	142	149	142	151
FDA1149921-C001-005	SAL_LC5685AA_AS	Indonesia	2020	151	164	156	163	177	156	151	154	156	157	157	159	281	125	122	278	288	63	63	450	139	311	130	107	122	110	282	287	307	148	160	142	143	163	191	153	153	148	183	152	167	144	142	149	142	151
Salmonella-Kentucky-H-17	SAL_OB3095AA_AS	India	2016	39	52	42	46	58	38	38	39	36	45	43	46	221	57	187	222	278	55	55	446	27	302	26	40	53	42	259	265	255	34	43	33	34	53	82	35	45	38	69	36	58	37	28	34	33	35
Salmonella-Kentucky-H-33	SAL_OB3096AA_AS	India	2017	42	57	47	54	70	47	43	42	46	45	47	52	237	66	193	239	287	64	64	455	36	311	36	49	64	52	274	280	263	43	57	42	42	61	93	49	50	48	84	51	66	45	42	49	41	51
Salmonella-Kentucky-P-8	SAL_OB3097AA_AS	India	2016	39	52	42	50	65	43	39	39	42	41	44	48	233	62	190	235	283	60	60	451	32	307	32	45	60	48	270	276	258	39	53	38	38	58	88	45	47	44	80	47	60	41	38	45	37	46
Salmonella-Kentucky-P-145	SAL_OB3098AA_AS	India	2017	32	46	37	44	57	36	31	32	35	38	36	40	212	51	177	215	233	48	48	402	12	251	19	33	49	36	251	256	246	19	37	26	27	46	76	28	36	32	68	33	51	30	26	33	26	33
Salmonella-Kentucky-P-207	SAL_OB3099AA_AS	India	2017	43	57	48	56	69	49	43	45	48	50	48	51	230	59	185	233	279	59	59	447	23	303	31	44	60	47	269	274	257	31	47	37	38	56	88	40	48	43	78	47	62	41	37	44	34	46
Salmonella-Kentucky-P-208	SAL_OB3100AA_AS	India	2017	39	53	45	51	64	44	40	41	43	46	43	47	227	58	185	230	279	56	56	447	20	303	28	41	57	44	266	271	254	27	44	34	35	54	85	36	45	39	74	44	57	38	34	41	33	43
Salmonella-Kentucky-P-225	SAL_OB3101AA_AS	India	2017	49	63	54	62	76	55	48	52	54	56	54	57	235	72	199	238	292	69	69	460	41	316	40	54	69	57	272	278	268	49	62	47	48	68	98	54	58	53	88	57	72	51	47	54	47	53
Salmonella-Kentucky-P-231	SAL_OB3102AA_AS	India	2017	35	49	41	47	63	40	36	35	39	39	40	44	223	55	181	226	237	52	52	406	16	255	24	37	53	40	262	267	250	24	41	30	31	51	80	32	38	36	72	39	54	34	30	37	30	38
Salmonella-Kentucky-P-261	SAL_OB3103AA_AS	India	2017	48	61	52	59	75	53	47	47	52	51	53	57	228	67	195	231	284	64	64	454	24	310	35	50	65	52	267	272	261	36	53	42	44	62	94	46	51	49	83	52	66	47	43	50	43	50
Salmonella-Kentucky-P-269	SAL_OB3104AA_AS	India	2017	51	65	55	63	78	56	51	51	55	55	56	56	238	70	197	241	295	72	72	467	44	319	43	57	72	60	278	281	271	52	65	50	51	70	101	57	58	56	91	59	74	54	50	57	46	58
Salmonella-Kentucky-P-299	SAL_OB3107AA_AS	India	2017	27	41	35	40	54	33	30	28	33	33	33	35	221	50	177	224	273	50	50	441	22	297	22	35	50	38	259	264	247	30	43	28	29	49	79	34	37	33	68	38	50	32	28	35	25	37
NC05.396	SAL_OB4333AA_AS	Taiwan	2005	237	250	241	247	262	238	236	240	241	243	243	243	216	230	236	203	197	225	225	235	224	212	215	212	227	215	221	226	250	233	243	227	229	248	277	232	238	234	264	235	251	230	228	228	227	220
FDA1157795-S004-001	SAL_OC9750AA_AS	Indonesia	2021	151	164	156	163	178	156	151	154	156	157	157	159	281	125	122	278	288	63	63	450	139	311	130	107	122	110	282	287	307	148	160	142	143	163	191	153	153	148	183	152	167	144	142	149	142	151
FDA1157795-S007-015	SAL_OC9751AA_AS	Indonesia	2021	148	162	153	161	175	154	148	151	153	155	154	156	278	122	119	275	284	59	59	446	137	307	127	104	119	107	279	284	304	145	158	139	140	160	188	150	150	145	180	149	164	143	139	146	139	147
FDA1157795-S004-024	SAL_OC9757AA_AS	Indonesia	2021	151	164	156	163	178	156	151	154	156	157	157	159	281	125	122	278	288	63	63	450	139	311	130	107	122	110	282	287	307	148	160	142	143	163	191	153	153	148	183	152	167	144	142	149	142	151
FDA989381-C001-001	SAL_PA8309AA_AS	United Arab Emirates	2016	33	46	37	45	60	39	31	35	38	38	38	41	210	47	175	213	227	44	44	399	20	248	15	30	45	32	252	255	237	29	41	24	24	44	73	33	33	31	62	31	48	27	22	30	23	29
NC_WHO_S037	SAL_QB0944AA_AS	Lebanon	2017	58	71	63	70	85	63	58	61	63	64	64	66	225	32	179	223	272	47	47	440	45	296	37	14	27	17	229	234	250	54	66	49	50	69	100	59	61	55	91	59	74	51	49	56	49	57
SM-056	SAL_QC3066AA_AS	Thailand	2019	349	355	347	353	374	353	340	345	354	348	353	357	162	345	417	174	291	68	68	474	331	314	318	326	335	326	210	213	178	343	340	336	339	360	388	349	343	347	373	349	367	343	339	343	340	341
SM-069	SAL_QC3082AA_AS	Thailand	2019	259	265	257	263	284	264	250	255	244	258	263	267	38	256	330	50	286	63	63	470	241	310	228	236	245	236	86	89	54	253	250	244	249	270	299	260	253	257	283	259	277	233	249	254	250	251
SM-079	SAL_QC3093AA_AS	Thailand	2019	248	254	246	252	273	253	239	244	233	247	252	256	27	245	320	39	277	52	52	461	230	301	217	225	235	225	76	79	45	242	239	233	238	259	288	249	241	246	272	248	266	222	238	243	239	240
SM-082	SAL_QC3096AA_AS	Thailand	2019	257	263	255	261	282	262	248	253	242	256	261	265	36	253	327	48	284	61	61	467	239	307	226	234	243	234	58	62	52	251	248	242	247	268	297	257	251	255	280	256	275	229	247	252	248	249
S-15750	SAL_SC4898AA_AS	Saudi Arabia	2020	137	151	142	150	164	144	137	140	141	144	143	144	268	112	108	265	275	50	50	437	127	298	117	94	107	97	295	300	295	135	148	129	130	150	180	138	141	135	169	139	154	133	127	133	129	136
Salmonella Kentucky	SAL_TB1591AA_AS	South Korea	2012	244	250	242	248	269	249	235	240	229	243	248	252	23	241	316	35	273	48	48	456	226	296	213	221	231	221	72	75	41	238	235	229	234	255	283	245	236	242	268	244	262	218	234	239	235	235
Salmonella Kentucky	SAL_TB1592AA_AS	South Korea	2013	249	255	247	253	274	254	240	245	234	248	253	257	28	246	321	40	278	53	53	462	231	302	218	226	236	226	77	80	46	243	240	234	239	260	289	250	242	247	273	249	267	223	239	244	240	241
Salmonella Kentucky	SAL_TB1593AA_AS	South Korea	2013	247	253	245	251	272	252	238	243	232	246	251	255	26	244	318	38	276	51	51	460	229	300	216	224	234	224	75	78	44	241	238	232	237	258	287	248	240	245	271	247	265	221	237	242	238	239
Salmonella Kentucky	SAL_TB1594AA_AS	South Korea	2013	35	48	39	47	62	41	33	37	40	41	41	43	218	54	181	221	273	50	50	444	14	297	21	36	51	38	257	260	252	23	39	28	30	50	80	32	39	37	69	40	56	33	29	36	29	36
Salmonella Kentucky	SAL_TB1595AA_AS	South Korea	2014	287	300	292	299	314	292	286	290	291	293	292	295	279	284	300	290	282	57	57	399	274	306	264	266	280	269	284	289	297	283	293	277	278	298	327	287	288	283	309	287	302	281	277	284	277	285
Salmonella Kentucky	SAL_TB1596AA_AS	South Korea	2014	246	252	244	251	271	251	237	242	231	245	249	254	26	243	318	38	276	51	51	460	229	300	215	224	234	224	75	78	44	241	238	232	236	257	287	246	240	244	270	246	265	220	236	242	237	237
Salmonella Kentucky	SAL_TB1597AA_AS	South Korea	2017	41	55	46	54	67	47	40	44	46	48	47	49	223	60	188	226	280	57	57	449	29	304	28	42	58	45	262	267	257	37	50	35	36	56	86	42	46	43	76	45	60	39	35	42	35	43
Salmonella Kentucky	SAL_TB1598AA_AS	South Korea	2017	41	55	46	54	67	47	40	44	46	48	47	49	225	60	188	228	280	57	57	452	29	304	28	42	58	45	264	267	259	37	50	35	36	56	86	42	46	43	76	46	60	39	35	42	35	43
Salmonella Kentucky	SAL_TB1599AA_AS	South Korea	2017	250	256	248	254	275	255	241	246	235	249	254	258	29	247	322	41	279	54	54	463	232	303	219	227	237	227	78	81	47	244	241	235	240	261	290	251	243	248	274	250	268	224	240	245	241	242
Salmonella Kentucky	SAL_TB1600AA_AS	South Korea	2017	244	258	250	256	270	249	243	248	229	251	249	252	32	242	324	44	280	57	57	464	234	304	221	222	239	229	79	82	27	239	244	237	235	255	285	246	245	242	276	244	263	218	235	240	236	243
GMSAL408	SAL_TC2997AA_AS	Lebanon	2017	52	65	57	65	79	58	52	55	57	58	58	60	222	26	172	220	265	42	42	435	42	291	32	9	23	12	236	242	246	50	63	44	45	63	95	55	55	50	86	54	69	46	44	51	40	53
GMSAL463	SAL_TC3007AA_AS	Lebanon	2017	53	67	58	66	80	59	53	56	58	60	59	61	220	28	174	218	268	43	43	436	43	292	33	10	24	13	260	265	247	51	64	45	46	66	96	56	57	51	87	55	70	49	45	52	45	54
GMSAL465	SAL_TC3008AA_AS	Lebanon	2017	51	65	56	64	78	57	51	54	56	58	57	59	198	26	170	196	263	41	41	437	41	290	31	8	21	11	240	243	221	49	62	43	44	64	94	54	55	51	85	53	70	47	43	50	43	52
GMSAL466	SAL_TC3009AA_AS	Lebanon	2017	51	65	56	64	78	57	51	54	56	57	57	59	221	26	171	218	265	41	41	432	40	289	30	7	21	11	233	238	243	48	62	43	44	64	94	54	55	51	85	54	68	45	43	50	43	52
GMSAL461	SAL_TC3018AA_AS	Lebanon	2017	51	65	56	64	78	57	50	54	56	58	57	59	215	26	174	212	262	41	41	437	40	289	29	7	22	11	255	258	245	48	62	43	44	64	94	54	55	51	85	54	68	47	43	50	43	51
GMSAL410	SAL_TC3026AA_AS	Lebanon	2017	53	66	57	65	80	59	51	55	58	59	59	61	214	28	174	211	265	42	42	437	40	289	29	8	23	11	256	259	246	50	63	46	46	66	96	56	56	53	86	55	70	49	45	52	45	52
GMSAL409	SAL_TC3027AA_AS	Lebanon	2017	49	63	54	62	76	55	48	52	54	56	55	57	212	24	168	210	264	39	39	436	39	288	28	6	20	9	246	249	246	47	60	41	42	62	92	52	53	49	83	52	68	45	41	48	41	49
FDA1145575-C002-005	SAL_TC5971AA_AS	India	2020	425	438	430	436	451	428	424	428	430	431	431	433	518	418	408	502	80	243	243	225	417	155	402	399	418	407	476	475	511	420	434	422	413	436	465	422	426	420	452	425	437	412	419	419	416	405
FDA1181901-C001-001	SAL_TC6537AA_AS	Vietnam	2022	352	363	357	363	379	357	351	354	357	357	355	360	427	348	356	435	293	72	72	398	343	318	328	330	349	338	421	426	413	347	364	348	345	361	392	352	353	352	379	354	370	344	347	344	341	353
Z12888_Sal	SAL_UC3259AA_AS	Bangladesh	2017	143	154	148	152	169	146	143	143	146	148	147	151	258	144	248	261	286	62	62	442	138	310	128	133	147	138	291	294	283	145	156	144	135	153	184	150	152	142	181	150	163	138	142	146	135	150
SAL035	SAL_WB0781AA_AS	Saudi Arabia	2016	161	175	165	173	184	163	161	164	163	168	164	167	295	152	95	290	286	68	68	454	149	310	139	135	147	138	297	300	314	157	168	151	152	172	202	161	163	157	184	161	176	153	151	155	151	156
SAMEA6100947	SAL_WB9566AA_AS	China	2018	194	208	199	207	221	200	194	197	199	201	200	202	309	186	270	305	247	62	62	406	184	265	172	168	184	173	345	348	335	190	202	188	185	205	233	194	195	191	225	193	213	188	186	191	186	194
Salmonella sp. SSJHJ21-063	SAL_WC2309AA_AS	China	2022	260	274	266	272	285	265	259	264	245	267	265	268	48	258	340	60	258	72	72	441	250	276	237	238	255	245	96	99	29	255	259	253	251	271	300	261	261	257	291	259	279	234	251	255	252	257
17-70328_S34	SAL_YA6214AA_AS	Lebanon	2017	51	64	55	63	78	57	49	53	56	57	57	59	214	26	172	212	265	40	40	433	40	289	29	8	20	10	226	231	247	49	61	42	44	64	94	54	53	51	84	54	70	45	43	50	43	50
17-70460_S35	SAL_YA6215AA_AS	Lebanon	2017	65	79	68	74	92	71	64	68	69	72	67	73	227	40	184	224	279	55	55	447	55	302	44	22	35	25	266	272	261	63	74	58	58	77	108	64	69	65	93	67	82	61	56	57	56	57
17-70462_S36	SAL_YA6216AA_AS	Lebanon	2017	50	64	55	63	77	56	50	53	55	57	56	58	217	25	171	215	265	40	40	433	40	289	30	7	20	10	231	236	243	48	61	42	43	63	93	53	53	48	84	52	67	44	42	49	42	51
17-70464_S37	SAL_YA6217AA_AS	Lebanon	2017	49	63	54	62	75	55	49	52	54	56	55	57	219	24	172	216	264	39	39	432	39	288	29	6	20	9	258	263	244	47	60	41	42	62	92	52	53	47	83	51	66	45	41	48	41	50
17-70469_S39	SAL_YA6219AA_AS	Lebanon	2017	53	67	58	66	80	59	52	56	58	60	59	61	217	28	175	215	268	43	43	440	43	292	32	10	24	13	257	260	251	51	64	45	46	66	96	56	57	53	87	56	70	49	45	52	45	53
17-70474_S41	SAL_YA6221AA_AS	Lebanon	2017	110	122	103	111	125	113	109	111	100	116	112	115	273	73	220	269	322	98	98	483	101	341	90	68	82	71	312	317	306	108	117	97	102	113	150	99	113	107	119	101	128	107	100	99	103	87
K-50	SAL_ZA8849AA_AS	Bangladesh	2009	126	139	131	138	152	131	125	129	131	132	132	132	232	128	230	235	265	41	41	421	116	289	105	111	127	116	262	265	266	123	135	122	118	136	166	128	128	125	160	128	144	120	120	125	119	128
[truncated: 84 more columns]
